# Supplementary material for: Structural Basis for pH-gating of the K+ channel TWIK1 at the selectivity filter
Source: Nat Commun. 2022 Jun 9;13:3232. doi: 10.1038/s41467-022-30853-z (PMC9184524; doi:10.1038/s41467-022-30853-z)
Supplement: Supplementary file 7 — Source Data [file 41467_2022_30853_MOESM7_ESM.xlsx]

## Sheet: Fig 1a
pH 8.0								pH 5.5								I (pH 5.5) / I (pH 8.0) @ 60 mV
	cell 1	cell 2	cell 3	cell 4	mean	sem			cell 1	cell 2	cell 3	cell 4	mean	sem		cell 1	cell 2	cell 3	cell 4	mean	sem
Voltage (mV)	Current (µA)	Current (µA)	Current (µA)	Current (µA)				Voltage (mV)	Current (µA)	Current (µA)	Current (µA)	Current (µA)	Current (µA)	Current (µA)		0.0989	0.11	0.189	0.0546	0.1131	0.02798
-100	-13.5	-11.6	-11	-8.21	-11.0775	1.09431		-100	-1.28	-2.67	-3.78	-2.12	-2.4625	0.523965
-90	-11.3	-9.53	-9.13	-6.89	-9.2125	0.906425		-90	-0.992	-2.19	-2.83	-1.62	-1.908	0.392811
-80	-9.38	-7.77	-7.53	-5.85	-7.6325	0.722292		-80	-0.779	-1.78	-2.16	-1.29	-1.50225	0.299711
-70	-7.65	-6.3	-6.16	-4.94	-6.2625	0.554232		-70	-0.608	-1.42	-1.66	-1.02	-1.177	0.231075
-60	-6.12	-4.86	-4.95	-4.1	-5.0075	0.416961		-60	-0.461	-1.12	-1.25	-0.797	-0.907	0.176549
-50	-4.76	-3.62	-3.9	-3.33	-3.9025	0.308609		-50	-0.33	-0.872	-0.912	-0.609	-0.68075	0.134854
-40	-3.49	-2.43	-2.94	-2.59	-2.8625	0.234712		-40	-0.215	-0.636	-0.622	-0.442	-0.47875	0.0983882
-30	-2.32	-1.24	-2	-1.86	-1.855	0.226477		-30	-0.112	-0.442	-0.366	-0.301	-0.30525	0.070566
-20	-1.24	-0.123	-1.11	-1.13	-0.90075	0.26082		-20	-0.0158	-0.265	-0.142	-0.174	-0.1492	0.0515365
-10	-0.206	0.956	-0.244	-0.373	0.03325	0.309652		-10	0.0745	-0.0918	0.0557	-0.0593	-0.005225	0.0413192
0	0.79	2.17	0.593	0.557	1.0275	0.38426		0	0.164	0.0721	0.234	0.0447	0.1287	0.0433914
10	1.87	3.42	1.4	1.49	2.045	0.469512		10	0.252	0.236	0.397	0.144	0.25725	0.052309
20	2.84	4.84	2.24	2.83	3.1875	0.56841		20	0.345	0.405	0.556	0.237	0.38575	0.0665474
30	4.17	6.39	3.12	4.02	4.425	0.69482		30	0.442	0.576	0.713	0.327	0.5145	0.0834651
40	5.2	8.21	4.12	5.94	5.8675	0.865634		40	0.55	0.807	0.872	0.422	0.66275	0.106171
50	6.68	10.3	5.21	8.22	7.6025	1.08907		50	0.673	1.07	1.05	0.521	0.8285	0.137271
60	8.27	12.4	6.52	11.6	9.6975	1.38616		60	0.818	1.33	1.23	0.633	1.00275	0.165726

## Sheet: Fig 1b
pH 8.0										pH 5.5
	cell 1	cell 2	cell 3	cell 4	cell 5	cell 6	mean	sem			cell 1	cell 2	cell 3	cell 4	cell 5	cell 6	mean	sem
Voltage (mV)	Current (µA)	Current (µA)	Current (µA)	Current (µA)	Current (µA)	Current (µA)	Current (µA)	Current (µA)		Voltage (mV)	Current (µA)	Current (µA)	Current (µA)	Current (µA)	Current (µA)	Current (µA)	Current (µA)	Current (µA)
-100	-5.77	-3.5	-4.72	-5.01	-5.01	-3.16	-4.52833	0.407115		-100	-19.6	-19.4	-24.2	-10.3	-16.9	-12.9	-17.2167	2.04767
-90	-3.86	-1.37	-1.43	-2.83	-1.83	-0.614	-1.989	0.476776		-90	-16.8	-15.5	-20.6	-8.04	-13.7	-10.1	-14.1233	1.8653
-80	-2.05	0.501	1.6	-0.818	1.13	1.94	0.383833	0.628203		-80	-14.2	-12.3	-17.4	-6.03	-10.8	-7.65	-11.3967	1.71182
-70	-0.287	2.64	4.5	1.02	3.96	4.15	2.66383	0.78889		-70	-11.8	-9.43	-14.4	-4.19	-8.19	-5.71	-8.95333	1.54691
-60	1.43	4.72	7.24	2.87	6.75	5.86	4.81167	0.93036		-60	-9.48	-6.85	-11.4	-2.54	-5.73	-4.02	-6.67	1.35726
-50	3.17	6.73	9.89	4.7	9.55	7.6	6.94	1.08359		-50	-7.28	-4.46	-8.59	-1.07	-3.4	-2.69	-4.58167	1.16432
-40	4.86	8.64	12.4	6.46	12.3	9.31	8.995	1.24186		-40	-5.24	-2.23	-6.03	0.289	-1.21	-1.22	-2.60683	1.01741
-30	6.47	10.5	14.7	8.17	14.6	10.7	10.8567	1.35888		-30	-3.18	-0.14	-3.64	1.54	0.869	0.223	-0.721333	0.883858
-20	7.89	12	16.4	9.76	16.6	11.8	12.4083	1.43142		-20	-1.26	1.79	-1.22	2.77	2.86	1.13	1.01167	0.758698
-10	8.87	13.3	17.3	11.1	17.7	13.5	13.6283	1.40497		-10	0.614	3.5	1.12	4.07	4.2	2.34	2.64067	0.625118
0	9.3	13.6	17	11.9	17.6	14.8	14.0333	1.28132		0	2.48	4.71	3.41	5.38	7	3.69	4.445	0.657646
10	9.14	12.9	15.4	12.1	16	15.3	13.4733	1.07122		10	4.51	6.59	5.81	6.7	9.04	4.85	6.25	0.665417
20	8.64	11.6	13.3	11.2	13.7	14.9	12.2233	0.908852		20	6.56	7.71	8.38	8.13	11.2	6.31	8.04833	0.716498
30	8.15	9.89	11.3	9.42	11.4	13.6	10.6267	0.775129		30	9.19	9.8	11	9.78	13.4	7.89	10.1767	0.765274
40	7.94	8.59	10.1	7.56	9.3	12.1	9.265	0.679557		40	11.6	12.1	14	11.5	16.6	9.63	12.5717	0.987186
50	8.1	7.75	9.34	6.17	7.99	10.5	8.30833	0.60268		50	13.9	14.6	17.4	13.4	19.5	11.7	15.0833	1.16602
60	8.61	7.39	9.01	5.42	7.4	9.61	7.90667	0.614289		60	17.2	17.4	21.2	15.1	23.2	13.9	18	1.45488

## Sheet: Fig 3h
	I (pH 5.5) / I (pH 8.0) @ 60 mV
	WT	H122N	T123C	T123V	T123G	T123D	D230L	D230N
cell 1	0.0989	1.1	0.167	0.152	0.123	0.11	0.935	0.159
cell 2	0.11	1.32	0.323	0.145	0.359	0.123	0.975	0.114
cell 3	0.189	1.21	0.225	0.0671	0.233	0.083	1.04	0.142
cell 4	0.0546		0.25	0.0549		0.119	0.995
cell 5			0.261			0.272	0.974
mean	0.1131	1.21	0.2452	0.1048	0.2383	0.1414	0.9838	0.1383
sem	0.02798	0.06351	0.02535	0.02542	0.06818	0.03339	0.01709	0.01312

## Sheet: Supplementary Fig. 5a
WT
pH 8.0									pH 5.5
	cell 1	cell 2	cell 3	cell 4		mean	sem			cell 1	cell 2	cell 3	cell 4		mean	sem
Voltage (mV)	Current (A)	Current (A)	Current (A)	Current (A)		Current (A)	Current (A)		Voltage (mV)	Current (A)	Current (A)	Current (A)	Current (A)		Current (A)	Current (A)
-100	-1.35e-05	-1.16e-05	-1.1e-05	-8.21e-06		-1.10775e-05	1.09431e-06		-100	-1.27801e-06	-2.6719e-06	-3.77943e-06	-2.12134e-06		-2.4625e-06	5.23965e-07
-90	-1.13e-05	-9.53e-06	-9.13e-06	-6.89e-06		-9.2125e-06	9.06425e-07		-90	-9.92174e-07	-2.18967e-06	-2.82522e-06	-1.61562e-06		-1.908e-06	3.92811e-07
-80	-9.38e-06	-7.77e-06	-7.53e-06	-5.85e-06		-7.6325e-06	7.22292e-07		-80	-7.79444e-07	-1.78068e-06	-2.16123e-06	-1.28945e-06		-1.50225e-06	2.99711e-07
-70	-7.65e-06	-6.3e-06	-6.16e-06	-4.94e-06		-6.2625e-06	5.54232e-07		-70	-6.08147e-07	-1.42294e-06	-1.66271e-06	-1.02128e-06		-1.177e-06	2.31075e-07
-60	-6.12e-06	-4.86e-06	-4.95e-06	-4.1e-06		-5.0075e-06	4.16961e-07		-60	-4.60701e-07	-1.11587e-06	-1.25452e-06	-7.96848e-07		-9.07e-07	1.76549e-07
-50	-4.76e-06	-3.62e-06	-3.9e-06	-3.33e-06		-3.9025e-06	3.08609e-07		-50	-3.30055e-07	-8.72338e-07	-9.12021e-07	-6.08692e-07		-6.8075e-07	1.34854e-07
-40	-3.49e-06	-2.43e-06	-2.94e-06	-2.59e-06		-2.8625e-06	2.34712e-07		-40	-2.14521e-07	-6.36094e-07	-6.21933e-07	-4.41575e-07		-4.7875e-07	9.83882e-08
-30	-2.32e-06	-1.24e-06	-2e-06	-1.86e-06		-1.855e-06	2.26477e-07		-30	-1.11867e-07	-4.41519e-07	-3.66377e-07	-3.00978e-07		-3.0525e-07	7.0566e-08
-20	-1.24e-06	-1.23e-07	-1.11e-06	-1.13e-06		-9.0075e-07	2.6082e-07		-20	-1.57585e-08	-2.64549e-07	-1.41968e-07	-1.74052e-07		-1.492e-07	5.15365e-08
-10	-2.06e-07	9.56e-07	-2.44e-07	-3.73e-07		3.325e-08	3.09652e-07		-10	7.45035e-08	-9.1828e-08	5.57494e-08	-5.93115e-08		-5.225e-09	4.13192e-08
0	7.9e-07	2.17e-06	5.93e-07	5.57e-07		1.0275e-06	3.8426e-07		0	1.63865e-07	7.2061e-08	2.34093e-07	4.47128e-08		1.287e-07	4.33914e-08
10	1.87e-06	3.42e-06	1.4e-06	1.49e-06		2.045e-06	4.69512e-07		10	2.52433e-07	2.3618e-07	3.97231e-07	1.4362e-07		2.5725e-07	5.2309e-08
20	2.84e-06	4.84e-06	2.24e-06	2.83e-06		3.1875e-06	5.6841e-07		20	3.44648e-07	4.04866e-07	5.55535e-07	2.3657e-07		3.8575e-07	6.65474e-08
30	4.17e-06	6.39e-06	3.12e-06	4.02e-06		4.425e-06	6.9482e-07		30	4.42481e-07	5.76007e-07	7.12695e-07	3.26792e-07		5.145e-07	8.34651e-08
40	5.2e-06	8.21e-06	4.12e-06	5.94e-06		5.8675e-06	8.65634e-07		40	5.49982e-07	8.07246e-07	8.71606e-07	4.21851e-07		6.6275e-07	1.06171e-07
50	6.68e-06	1.03e-05	5.21e-06	8.22e-06		7.6025e-06	1.08907e-06		50	6.72514e-07	1.07345e-06	1.04959e-06	5.21394e-07		8.285e-07	1.37271e-07
60	8.27e-06	1.24e-05	6.52e-06	1.16e-05		9.6975e-06	1.38616e-06		60	8.18007e-07	1.32607e-06	1.23259e-06	6.32518e-07		1.00275e-06	1.65726e-07
H122N
pH 8.0									pH 5.5
	cell 1	cell 2	cell 3			mean	sem			cell 1	cell 2	cell 3			mean	sem
Voltage (mV)	Current (A)	Current (A)	Current (A)			Current (A)	Current (A)		Voltage (mV)	Current (A)	Current (A)	Current (A)			Current (A)	Current (A)
-100	-1.48e-06	-3.74e-06	-2.49e-06			-2.57e-06	6.53631e-07		-100	-1.02254e-06	-3.20227e-06	-2.5216e-06			-2.249e-06	6.43663e-07
-90	-1.25e-06	-3.18e-06	-2.13e-06			-2.18667e-06	5.57863e-07		-90	-8.74393e-07	-2.78699e-06	-2.13152e-06			-1.93113e-06	5.6118e-07
-80	-1.07e-06	-2.79e-06	-1.87e-06			-1.91e-06	4.96924e-07		-80	-7.40963e-07	-2.42488e-06	-1.84417e-06			-1.67e-06	4.93853e-07
-70	-9.03e-07	-2.44e-06	-1.62e-06			-1.65433e-06	4.44026e-07		-70	-6.10635e-07	-2.07574e-06	-1.57218e-06			-1.41953e-06	4.29839e-07
-60	-7.36e-07	-2.1e-06	-1.38e-06			-1.40533e-06	3.93957e-07		-60	-4.80676e-07	-1.72671e-06	-1.31698e-06			-1.1749e-06	3.66724e-07
-50	-5.7e-07	-1.73e-06	-1.13e-06			-1.14333e-06	3.3493e-07		-50	-3.50102e-07	-1.368e-06	-1.06794e-06			-9.287e-07	3.01984e-07
-40	-3.92e-07	-1.33e-06	-8.72e-07			-8.64667e-07	2.70802e-07		-40	-2.19109e-07	-9.92805e-07	-8.17091e-07			-6.76333e-07	2.34175e-07
-30	-2.18e-07	-9.1e-07	-6.04e-07			-5.77333e-07	2.00208e-07		-30	-8.90034e-08	-6.03927e-07	-5.55762e-07			-4.16233e-07	1.64205e-07
-20	0	-4.98e-07	-3.37e-07			-2.78333e-07	1.46722e-07		-20	4.29437e-08	-1.94834e-07	-2.87964e-07			-1.4662e-07	9.85246e-08
-10	0	-8.86e-08	-8.08e-08			-5.64667e-08	2.8323e-08		-10	1.77633e-07	2.32521e-07	-2.0598e-08			1.29833e-07	7.68682e-08
0	2.48e-07	3.16e-07	1.67e-07			2.43667e-07	4.30671e-08		0	3.19411e-07	6.77402e-07	2.51281e-07			4.16033e-07	1.32154e-07
10	4.24e-07	7.26e-07	4.18e-07			5.22667e-07	1.01681e-07		10	4.71542e-07	1.14137e-06	5.34787e-07			7.15767e-07	2.134e-07
20	6.32e-07	1.14e-06	6.78e-07			8.16667e-07	1.62211e-07		20	6.23045e-07	1.62792e-06	8.29434e-07			1.0268e-06	3.06448e-07
30	7.14e-07	1.57e-06	9.37e-07			1.07367e-06	2.5638e-07		30	7.78033e-07	2.14179e-06	1.13504e-06			1.35167e-06	4.08384e-07
40	8.7e-07	2.01e-06	1.21e-06			1.36333e-06	3.37902e-07		40	9.64553e-07	2.69523e-06	1.45517e-06			1.70487e-06	5.1491e-07
50	1.05e-06	2.56e-06	1.5e-06			1.70333e-06	4.47599e-07		50	1.19798e-06	3.27339e-06	1.81074e-06			2.094e-06	6.15487e-07
60	1.36e-06	3.05e-06	1.84e-06			2.08333e-06	5.02803e-07		60	1.49753e-06	4.03553e-06	2.234e-06			2.58933e-06	7.53892e-07
T123C
pH 8.0									pH 5.5
	cell 1	cell 2	cell 3	cell 4	cell 5	mean	sem			cell 1	cell 2	cell 3	cell 4	cell 5	mean	sem
Voltage (mV)	Current (A)	Current (A)	Current (A)	Current (A)	Current (A)	Current (A)	Current (A)		Voltage (mV)	Current (A)	Current (A)	Current (A)	Current (A)	Current (A)	Current (A)	Current (A)
-100	-8.11594e-06	-1.03014e-05	-9.04997e-06	-5.05091e-06	-1.35698e-05	-9.224e-06	1.39604e-06		-100	-3.6006e-06	-3.50202e-06	-7.83815e-07	-3.36856e-06	-1.97499e-06	-2.6448e-06	5.51707e-07
-90	-6.5722e-06	-8.70005e-06	-7.62328e-06	-3.9659e-06	-1.16399e-05	-7.692e-06	1.25311e-06		-90	-3.01126e-06	-2.71458e-06	-5.65444e-07	-2.30502e-06	-1.52854e-06	-2.025e-06	4.41435e-07
-80	-5.29234e-06	-7.27641e-06	-6.34983e-06	-3.32224e-06	-1.00475e-05	-6.448e-06	1.10553e-06		-80	-2.20914e-06	-2.05267e-06	-4.08297e-07	-1.56922e-06	-1.20813e-06	-1.4896e-06	3.23073e-07
-70	-4.29971e-06	-6.01906e-06	-5.21522e-06	-2.69619e-06	-8.61884e-06	-5.372e-06	9.81868e-07		-70	-1.60034e-06	-1.47706e-06	-2.78319e-07	-1.21529e-06	-9.29405e-07	-1.1014e-06	2.35978e-07
-60	-3.45934e-06	-4.86566e-06	-4.20136e-06	-2.17262e-06	-7.18754e-06	-4.378e-06	8.33639e-07		-60	-1.14868e-06	-9.84598e-07	-1.58603e-07	-9.74139e-07	-6.73602e-07	-7.884e-07	1.75084e-07
-50	-2.70406e-06	-3.78935e-06	-3.29902e-06	-1.72206e-06	-5.87363e-06	-3.476e-06	6.90888e-07		-50	-8.11719e-07	-5.5093e-07	-5.10809e-08	-7.71985e-07	-4.43079e-07	-5.2582e-07	1.36996e-07
-40	-2.01774e-06	-2.77708e-06	-2.47158e-06	-1.26258e-06	-4.62804e-06	-2.632e-06	5.61119e-07		-40	-5.6578e-07	-1.77894e-07	5.01295e-08	-5.90283e-07	-2.08759e-07	-2.9858e-07	1.22593e-07
-30	-1.37295e-06	-1.81932e-06	-1.68399e-06	-8.31238e-07	-3.38456e-06	-1.8162e-06	4.26248e-07		-30	-3.57e-07	1.51313e-07	1.50004e-07	-4.2207e-07	1.86793e-08	-9.186e-08	1.24296e-07
-20	-7.62178e-07	-9.00712e-07	-9.49906e-07	-4.2421e-07	-2.05105e-06	-1.0174e-06	2.74017e-07		-20	-1.67884e-07	4.46692e-07	2.5514e-07	-2.64819e-07	2.4735e-07	1.032e-07	1.36206e-07
-10	-1.75097e-07	-6.24515e-09	-2.70233e-07	-2.49672e-08	-7.56694e-07	-2.4665e-07	1.36575e-07		-10	7.00141e-09	7.10317e-07	3.52716e-07	-1.1761e-07	4.83995e-07	2.872e-07	1.52401e-07
0	4.01947e-07	8.54626e-07	3.93818e-07	3.73653e-07	2.67419e-07	4.584e-07	1.02073e-07		0	1.76056e-07	9.47394e-07	4.55612e-07	2.47588e-08	7.29298e-07	4.6656e-07	1.70204e-07
10	9.78842e-07	1.71119e-06	1.04475e-06	7.81437e-07	1.47047e-06	1.196e-06	1.70722e-07		10	3.43996e-07	1.17825e-06	5.62697e-07	1.6224e-07	9.84021e-07	6.466e-07	1.91278e-07
20	1.59757e-06	2.55472e-06	1.69391e-06	1.20238e-06	2.8501e-06	1.978e-06	3.09732e-07		20	5.14761e-07	1.4015e-06	6.74128e-07	2.95745e-07	1.25808e-06	8.29e-07	2.14303e-07
30	2.31884e-06	3.42083e-06	2.36992e-06	1.61492e-06	4.57535e-06	2.86e-06	5.17986e-07		30	6.95675e-07	1.62374e-06	7.98449e-07	4.30824e-07	1.5525e-06	1.019e-06	2.38964e-07
40	3.50317e-06	4.36921e-06	3.13522e-06	2.08371e-06	6.30248e-06	3.878e-06	7.08113e-07		40	9.01891e-07	1.84817e-06	9.37731e-07	5.7108e-07	1.87249e-06	1.2262e-06	2.66557e-07
50	5.52937e-06	5.53388e-06	4.13226e-06	2.60963e-06	8.55317e-06	5.27e-06	9.8155e-07		50	1.14371e-06	2.0804e-06	1.10047e-06	7.21102e-07	2.23075e-06	1.4542e-06	2.96248e-07
60	9.18528e-06	7.20754e-06	5.74025e-06	3.55405e-06	1.01733e-05	7.178e-06	1.19189e-06		60	1.53612e-06	2.32694e-06	1.29307e-06	8.87356e-07	2.65737e-06	1.7414e-06	3.28983e-07
T123V
pH 8.0									pH 5.5
	cell 1	cell 2	cell 3	cell 4		mean	sem			cell 1	cell 2	cell 3	cell 4		mean	sem
Voltage (mV)	Current (A)	Current (A)	Current (A)	Current (A)		Current (A)	Current (A)		Voltage (mV)	Current (A)	Current (A)	Current (A)	Current (A)		Current (A)	Current (A)
-100	-8.10104e-06	-2.00137e-05	-2.5313e-05	-2.97231e-05		-2.0775e-05	4.66715e-06		-100	-5.35164e-07	-1.02349e-06	-1.37851e-06	-8.64917e-07		-9.5e-07	1.75416e-07
-90	-6.62196e-06	-1.76575e-05	-2.26121e-05	-2.65822e-05		-1.838e-05	4.32181e-06		-90	-4.19451e-07	-8.67955e-07	-1.13631e-06	-7.0277e-07		-7.825e-07	1.50988e-07
-80	-5.75267e-06	-1.53655e-05	-1.99605e-05	-2.34403e-05		-1.61375e-05	3.83087e-06		-80	-3.38598e-07	-7.49941e-07	-9.82329e-07	-5.52144e-07		-6.5575e-07	1.37361e-07
-70	-4.86943e-06	-1.3153e-05	-1.7319e-05	-2.02951e-05		-1.39175e-05	3.3485e-06		-70	-2.70727e-07	-6.43499e-07	-8.50099e-07	-4.00932e-07		-5.4125e-07	1.28577e-07
-60	-4.03478e-06	-1.09443e-05	-1.46657e-05	-1.70543e-05		-1.16825e-05	2.8523e-06		-60	-2.04764e-07	-5.41764e-07	-7.32636e-07	-2.38991e-07		-4.2975e-07	1.26313e-07
-50	-3.21881e-06	-8.71775e-06	-1.19157e-05	-1.3858e-05		-9.435e-06	2.33006e-06		-50	-1.41623e-07	-4.4553e-07	-6.16108e-07	-6.21736e-08		-3.1655e-07	1.29611e-07
-40	-2.4357e-06	-6.52085e-06	-9.10833e-06	-1.06251e-05		-7.1675e-06	1.78708e-06		-40	-7.86001e-08	-3.43953e-07	-4.94574e-07	1.28118e-07		-1.974e-07	1.38461e-07
-30	-1.67918e-06	-4.34251e-06	-6.19664e-06	-7.38544e-06		-4.9025e-06	1.24406e-06		-30	-1.5673e-08	-2.45298e-07	-3.74955e-07	3.30071e-07		-7.6425e-08	1.54497e-07
-20	-9.38175e-07	-2.17222e-06	-3.23672e-06	-4.13868e-06		-2.622e-06	6.90797e-07		-20	4.67838e-08	-1.48403e-07	-2.49573e-07	5.55471e-07		5.095e-08	1.7894e-07
-10	-2.19213e-07	2.54563e-08	-2.11376e-07	-9.21449e-07		-3.31375e-07	2.0456e-07		-10	1.09724e-07	-4.86571e-08	-1.20157e-07	8.14215e-07		1.88825e-07	2.13863e-07
0	4.91512e-07	2.20873e-06	2.86182e-06	2.22431e-06		1.9455e-06	5.07796e-07		0	1.75019e-07	5.65831e-08	1.5673e-08	1.10427e-06		3.36825e-07	2.56624e-07
10	1.21241e-06	4.44841e-06	5.91257e-06	5.32673e-06		4.225e-06	1.04885e-06		10	2.45715e-07	1.74266e-07	1.62141e-07	1.43429e-06		5.03e-07	3.09556e-07
20	1.92992e-06	6.7011e-06	8.99162e-06	8.43576e-06		6.515e-06	1.60436e-06		20	3.23778e-07	3.09556e-07	3.21386e-07	1.804e-06		6.8875e-07	3.70429e-07
30	2.69286e-06	8.96822e-06	1.19598e-05	1.16525e-05		8.84e-06	2.16034e-06		30	4.09972e-07	4.63317e-07	4.99783e-07	2.21102e-06		8.9575e-07	4.38472e-07
40	3.46622e-06	1.13865e-05	1.49136e-05	1.5127e-05		1.12175e-05	2.71863e-06		40	5.13262e-07	6.488e-07	6.98257e-07	2.63126e-06		1.1225e-06	5.04021e-07
50	4.41905e-06	1.39171e-05	1.78921e-05	1.927e-05		1.388e-05	3.35446e-06		50	6.40808e-07	8.72498e-07	9.17077e-07	3.1381e-06		1.3925e-06	5.85629e-07
60	5.50852e-06	1.69237e-05	2.1073e-05	2.47597e-05		1.70775e-05	4.17987e-06		60	7.9943e-07	1.13637e-06	1.15713e-06	3.77158e-06		1.71725e-06	6.89245e-07
T123G
pH 8.0									pH 5.5
	cell 1	cell 2	cell 3			mean	sem			cell 1	cell 2	cell 3			mean	sem
Voltage (mV)	Current (A)	Current (A)	Current (A)			Current (A)	Current (A)		Voltage (mV)	Current (A)	Current (A)	Current (A)			Current (A)	Current (A)
-100	-6.49214e-06	-1.1316e-05	-8.3612e-06			-8.71667e-06	1.39993e-06		-100	-3.83324e-07	-6.02297e-06	-2.13144e-06			-2.84433e-06	1.666e-06
-90	-5.62201e-06	-9.68899e-06	-7.42926e-06			-7.58e-06	1.1773e-06		-90	-3.21063e-07	-4.94059e-06	-1.81684e-06			-2.36033e-06	1.36049e-06
-80	-4.81304e-06	-8.19393e-06	-6.37603e-06			-6.46e-06	9.76542e-07		-80	-2.59643e-07	-4.00673e-06	-1.53541e-06			-1.93667e-06	1.10055e-06
-70	-4.08017e-06	-6.84945e-06	-5.42113e-06			-5.45e-06	7.99771e-07		-70	-2.00419e-07	-3.19982e-06	-1.27876e-06			-1.56e-06	8.77268e-07
-60	-3.38289e-06	-5.64708e-06	-4.56121e-06			-4.53e-06	6.55464e-07		-60	-1.44494e-07	-2.50856e-06	-1.04637e-06			-1.23467e-06	6.89218e-07
-50	-2.73059e-06	-4.53333e-06	-3.76795e-06			-3.67667e-06	5.21707e-07		-50	-9.25629e-08	-1.90811e-06	-8.33242e-07			-9.452e-07	5.27629e-07
-40	-2.12165e-06	-3.51869e-06	-3.02802e-06			-2.89e-06	4.10163e-07		-40	-4.34381e-08	-1.39221e-06	-6.42791e-07			-6.92133e-07	3.89505e-07
-30	-1.53914e-06	-2.56593e-06	-2.33737e-06			-2.15e-06	3.12143e-07		-30	3.60225e-09	-9.38897e-07	-4.69196e-07			-4.68133e-07	2.72106e-07
-20	-9.76076e-07	-1.66887e-06	-1.68331e-06			-1.442e-06	2.33018e-07		-20	5.04662e-08	-5.467e-07	-3.10405e-07			-2.68833e-07	1.73707e-07
-10	-4.18347e-07	-8.09416e-07	-1.05544e-06			-7.62333e-07	1.86793e-07		-10	9.81266e-08	-1.99818e-07	-1.64367e-07			-8.86333e-08	9.39433e-08
0	1.44512e-07	1.87541e-08	-4.46946e-07			-9.44e-08	1.80025e-07		0	1.49787e-07	1.07415e-07	-2.49592e-08			7.73333e-08	5.26508e-08
10	7.23585e-07	7.89702e-07	1.58371e-07			5.57333e-07	2.00574e-07		10	2.05304e-07	3.8996e-07	1.07779e-07			2.34333e-07	8.27171e-08
20	1.33724e-06	1.4518e-06	7.80833e-07			1.19033e-06	2.07115e-07		20	2.653e-07	6.55294e-07	2.37508e-07			3.86e-07	1.34726e-07
30	1.99972e-06	2.06114e-06	1.4575e-06			1.84e-06	1.90788e-07		30	3.27749e-07	9.0169e-07	3.80444e-07			5.36667e-07	1.83282e-07
40	2.73576e-06	2.78729e-06	2.14689e-06			2.56e-06	2.05508e-07		40	3.95422e-07	1.1325e-06	5.26222e-07			6.83667e-07	2.26348e-07
50	3.69356e-06	3.65388e-06	2.8826e-06			3.40667e-06	2.63586e-07		50	4.70861e-07	1.61022e-06	6.68431e-07			9.16333e-07	3.51465e-07
60	4.5158e-06	5.52419e-06	3.66087e-06			4.56667e-06	5.37443e-07		60	5.56596e-07	1.98183e-06	8.51668e-07			1.12967e-06	4.33611e-07
T123D
pH 8.0									pH 5.5
	cell 1	cell 2	cell 3	cell 4	cell 5	mean	sem			cell 1	cell 2	cell 3	cell 4	cell 5	mean	sem
Voltage (mV)	Current (A)	Current (A)	Current (A)	Current (A)	Current (A)	Current (A)	Current (A)		Voltage (mV)	Current (A)	Current (A)	Current (A)	Current (A)	Current (A)	Current (A)	Current (A)
-100	-1.09544e-05	-1.42774e-05	-1.15838e-05	-4.8773e-06	-9.08368e-06	-1.0172e-05	1.56465e-06		-100	-3.51457e-06	-2.53231e-06	-1.52736e-06	-3.25811e-06	-1.71621e-06	-2.51e-06	3.96699e-07
-90	-9.38901e-06	-1.21662e-05	-9.98089e-06	-4.16495e-06	-7.90028e-06	-8.726e-06	1.3344e-06		-90	-2.02705e-06	-1.35473e-06	-1.22149e-06	-1.87405e-06	-1.23296e-06	-1.54e-06	1.70822e-07
-80	-8.00493e-06	-1.02957e-05	-8.5422e-06	-3.53569e-06	-6.82728e-06	-7.442e-06	1.12439e-06		-80	-1.40854e-06	-8.92153e-07	-1.03813e-06	-1.3157e-06	-9.9363e-07	-1.1312e-06	9.94316e-08
-70	-6.76329e-06	-8.63699e-06	-7.21975e-06	-2.95725e-06	-5.80632e-06	-6.278e-06	9.46754e-07		-70	-1.11581e-06	-6.75152e-07	-8.95036e-07	-1.03943e-06	-8.38012e-07	-9.136e-07	7.79645e-08
-60	-5.64626e-06	-7.13773e-06	-5.99825e-06	-2.41766e-06	-4.86633e-06	-5.216e-06	7.88737e-07		-60	-9.33608e-07	-5.47395e-07	-7.65823e-07	-8.53744e-07	-7.10982e-07	-7.624e-07	6.59125e-08
-50	-4.6333e-06	-5.75748e-06	-4.852e-06	-1.90601e-06	-3.98161e-06	-4.226e-06	6.45373e-07		-50	-7.94243e-07	-4.44512e-07	-6.35145e-07	-6.99505e-07	-5.89452e-07	-6.326e-07	5.81778e-08
-40	-3.68261e-06	-4.4666e-06	-3.75779e-06	-1.40717e-06	-3.11014e-06	-3.286e-06	5.16339e-07		-40	-6.63733e-07	-3.49346e-07	-5.04588e-07	-5.51917e-07	-4.72782e-07	-5.086e-07	5.13737e-08
-30	-2.76851e-06	-3.24426e-06	-2.70353e-06	-9.20388e-07	-2.25551e-06	-2.378e-06	3.96237e-07		-30	-5.36872e-07	-2.57665e-07	-3.73194e-07	-4.08773e-07	-3.57788e-07	-3.87e-07	4.50899e-08
-20	-1.89196e-06	-2.07291e-06	-1.67499e-06	-4.47107e-07	-1.39336e-06	-1.4934e-06	2.85183e-07		-20	-4.12255e-07	-1.66818e-07	-2.4107e-07	-2.63648e-07	-2.43473e-07	-2.654e-07	4.01704e-08
-10	-1.0424e-06	-9.22483e-07	-6.46411e-07	2.1846e-08	-5.2486e-07	-6.2224e-07	1.85632e-07		-10	-2.86128e-07	-7.4744e-08	-1.08674e-07	-1.18137e-07	-1.27802e-07	-1.4314e-07	3.68238e-08
0	-2.05844e-07	2.36052e-07	4.08773e-07	4.99067e-07	3.91029e-07	2.658e-07	1.25309e-07		0	-1.57537e-07	1.95238e-08	2.38689e-08	2.99831e-08	-1.2028e-08	-1.932e-08	3.54211e-08
10	6.4596e-07	1.45124e-06	1.52644e-06	9.99282e-07	1.36361e-06	1.197e-06	1.64965e-07		10	-2.68058e-08	1.1912e-07	1.63964e-07	1.86983e-07	1.08452e-07	1.1024e-07	3.71779e-08
20	1.5368e-06	2.75169e-06	2.73631e-06	1.53899e-06	2.44555e-06	2.204e-06	2.7638e-07		20	1.1031e-07	2.38395e-07	3.30071e-07	3.62251e-07	2.48879e-07	2.578e-07	4.38091e-08
30	2.49313e-06	4.17046e-06	4.05106e-06	2.13574e-06	3.66772e-06	3.304e-06	4.15808e-07		30	2.55821e-07	3.70585e-07	5.0679e-07	5.5178e-07	4.12963e-07	4.198e-07	5.21243e-08
40	3.54556e-06	5.74151e-06	5.49302e-06	2.79726e-06	5.09283e-06	4.534e-06	5.76737e-07		40	4.12725e-07	5.04251e-07	6.81133e-07	7.49452e-07	5.76921e-07	5.848e-07	6.01335e-08
50	4.74555e-06	7.5468e-06	7.05047e-06	3.5635e-06	6.55585e-06	5.894e-06	7.5095e-07		50	5.79051e-07	6.434e-07	8.58573e-07	9.71031e-07	7.41737e-07	7.588e-07	7.10946e-08
60	6.15247e-06	9.64138e-06	8.85508e-06	4.49395e-06	8.35996e-06	7.5e-06	9.50037e-07		60	7.56996e-07	8.00541e-07	1.05455e-06	1.2224e-06	9.17083e-07	9.49e-07	8.46859e-08
D230L
pH 8.0									pH 5.5
	cell 1	cell 2	cell 3	cell 4	cell 5	mean	sem			cell 1	cell 2	cell 3	cell 4	cell 5	mean	sem
Voltage (mV)	Current (A)	Current (A)	Current (A)	Current (A)	Current (A)	Current (A)	Current (A)		Voltage (mV)	Current (A)	Current (A)	Current (A)	Current (A)	Current (A)	Current (A)	Current (A)
-100	-1.23302e-05	-1.40065e-05	-1.66461e-05	-1.81115e-05	-2.35499e-05	-1.69e-05	1.9321e-06		-100	-8.11878e-06	-1.02772e-05	-1.1533e-05	-1.25115e-05	-1.87361e-05	-1.2224e-05	1.776e-06
-90	-1.05613e-05	-1.23757e-05	-1.43466e-05	-1.59739e-05	-2.08158e-05	-1.482e-05	1.74768e-06		-90	-6.94658e-06	-9.29718e-06	-1.06256e-05	-1.14342e-05	-1.6552e-05	-1.097e-05	1.59637e-06
-80	-8.88765e-06	-1.07921e-05	-1.2328e-05	-1.39431e-05	-1.82113e-05	-1.2818e-05	1.57966e-06		-80	-5.86258e-06	-8.29816e-06	-9.49881e-06	-1.017e-05	-1.4413e-05	-9.652e-06	1.39775e-06
-70	-7.21556e-06	-9.2731e-06	-1.04513e-05	-1.20115e-05	-1.56024e-05	-1.0918e-05	1.40815e-06		-70	-4.8362e-06	-7.26577e-06	-8.31537e-06	-8.7721e-06	-1.22827e-05	-8.3e-06	1.20942e-06
-60	-5.68249e-06	-7.81965e-06	-8.83434e-06	-1.01411e-05	-1.29708e-05	-9.086e-06	1.2169e-06		-60	-3.8398e-06	-6.22518e-06	-7.12541e-06	-7.43713e-06	-1.01291e-05	-6.948e-06	1.00959e-06
-50	-4.24873e-06	-6.40443e-06	-7.31437e-06	-8.29026e-06	-1.02883e-05	-7.31e-06	1.0023e-06		-50	-2.85706e-06	-5.18363e-06	-5.95065e-06	-6.11552e-06	-7.92705e-06	-5.608e-06	8.21751e-07
-40	-2.87901e-06	-4.99615e-06	-5.82351e-06	-6.44077e-06	-7.52659e-06	-5.534e-06	7.81522e-07		-40	-1.86426e-06	-4.13504e-06	-4.78154e-06	-4.74927e-06	-5.64522e-06	-4.236e-06	6.40863e-07
-30	-1.53738e-06	-3.63238e-06	-4.36967e-06	-4.61601e-06	-4.64661e-06	-3.762e-06	5.85196e-07		-30	-8.25094e-07	-3.07061e-06	-3.59536e-06	-3.3834e-06	-3.2413e-06	-2.823e-06	5.06995e-07
-20	-1.78824e-07	-2.2792e-06	-2.93145e-06	-2.82188e-06	-1.60227e-06	-1.9618e-06	5.04205e-07		-20	2.75545e-07	-1.97578e-06	-2.39177e-06	-1.93115e-06	-6.75996e-07	-1.34e-06	4.95608e-07
-10	1.03563e-06	-9.19391e-07	-1.49104e-06	-1.03526e-06	1.61723e-06	-1.578e-07	6.21601e-07		-10	1.44791e-06	-8.33098e-07	-1.16128e-06	-4.61077e-07	2.12169e-06	2.232e-07	6.55737e-07
0	2.40322e-06	4.3708e-07	-4.80398e-08	7.68078e-07	5.1587e-06	1.7434e-06	9.47931e-07		0	2.74883e-06	3.64044e-07	1.16766e-07	1.11936e-06	5.21409e-06	1.9122e-06	9.44051e-07
10	3.87313e-06	1.73708e-06	1.41713e-06	2.62464e-06	9.07855e-06	3.746e-06	1.39945e-06		10	4.19368e-06	1.64514e-06	1.45382e-06	2.79815e-06	8.65729e-06	3.75e-06	1.32106e-06
20	5.47515e-06	3.20764e-06	2.93343e-06	4.58569e-06	1.34813e-05	5.942e-06	1.94552e-06		20	5.82558e-06	3.05126e-06	2.90035e-06	4.55274e-06	1.25852e-05	5.786e-06	1.78571e-06
30	7.17807e-06	4.72163e-06	4.51017e-06	6.64432e-06	1.85128e-05	8.31e-06	2.60029e-06		30	7.656e-06	4.65868e-06	4.46212e-06	6.46662e-06	1.7103e-05	8.07e-06	2.33377e-06
40	9.3888e-06	6.34493e-06	6.21017e-06	8.90144e-06	2.45294e-05	1.1068e-05	3.41971e-06		40	9.78275e-06	6.38064e-06	6.16715e-06	8.63208e-06	2.25259e-05	1.0692e-05	3.02947e-06
50	1.25117e-05	8.16355e-06	8.10733e-06	1.14273e-05	3.19395e-05	1.4414e-05	4.45736e-06		50	1.21888e-05	8.21198e-06	8.07493e-06	1.1215e-05	2.9466e-05	1.3836e-05	3.99928e-06
60	1.52796e-05	9.94348e-06	1.03242e-05	1.44664e-05	4.14033e-05	1.8288e-05	5.87766e-06		60	1.49025e-05	1.03899e-05	1.02725e-05	1.40936e-05	3.87034e-05	1.768e-05	5.33783e-06
D230N
pH 8.0									pH 5.5
	cell 1	cell 2	cell 3			mean	sem			cell 1	cell 2	cell 3			mean	sem
Voltage (mV)	Current (A)	Current (A)	Current (A)			Current (A)	Current (A)		Voltage (mV)	Current (A)	Current (A)	Current (A)			Current (A)	Current (A)
-100	-3.8428e-06	-3.76291e-06	-1.01172e-05			-5.9e-06	2.10013e-06		-100	-2.47576e-07	-1.56521e-07	-9.57335e-07			-4.54e-07	2.52868e-07
-90	-3.48653e-06	-3.42269e-06	-9.09563e-06			-5.33667e-06	1.88178e-06		-90	-2.15421e-07	-1.26555e-07	-6.43258e-07			-3.28333e-07	1.59371e-07
-80	-3.09056e-06	-3.06053e-06	-8.05973e-06			-4.73667e-06	1.66169e-06		-80	-1.83927e-07	-9.908e-08	-4.86865e-07			-2.567e-07	1.17729e-07
-70	-2.67959e-06	-2.69545e-06	-7.04465e-06			-4.14e-06	1.45001e-06		-70	-1.51565e-07	-7.28274e-08	-3.69014e-07			-1.97933e-07	8.85363e-08
-60	-2.26447e-06	-2.31015e-06	-6.03281e-06			-3.53333e-06	1.24842e-06		-60	-1.20079e-07	-4.61077e-08	-2.71799e-07			-1.46033e-07	6.64981e-08
-50	-1.85607e-06	-1.92976e-06	-4.99114e-06			-2.92667e-06	1.03186e-06		-50	-8.8726e-08	-2.04078e-08	-1.82143e-07			-9.70333e-08	4.68356e-08
-40	-1.46059e-06	-1.54699e-06	-3.91677e-06			-2.31e-06	8.05419e-07		-40	-5.87776e-08	6.07733e-09	-9.65713e-08			-4.97733e-08	2.99828e-08
-30	-1.06853e-06	-1.16163e-06	-2.83964e-06			-1.69e-06	5.75587e-07		-30	-2.94134e-08	3.44437e-08	-8.90408e-09			-1.3e-09	1.88054e-08
-20	-6.72068e-07	-7.59521e-07	-1.7703e-06			-1.06733e-06	3.52251e-07		-20	4.30774e-10	6.38817e-08	8.37202e-08			4.93437e-08	2.51154e-08
-10	-2.58662e-07	-3.49214e-07	-7.08219e-07			-4.38667e-07	1.3715e-07		-10	3.08853e-08	9.63826e-08	1.80968e-07			1.02767e-07	4.34469e-08
0	1.83734e-07	1.10094e-07	3.32949e-07			2.09e-07	6.55769e-08		0	6.15359e-08	1.3416e-07	2.80615e-07			1.58833e-07	6.45693e-08
10	6.61279e-07	5.8525e-07	1.36591e-06			8.72e-07	2.49965e-07		10	9.59471e-08	1.7374e-07	3.80681e-07			2.16967e-07	8.5059e-08
20	1.17847e-06	1.13976e-06	2.40471e-06			1.57333e-06	4.13495e-07		20	1.78163e-07	2.21228e-07	4.80785e-07			2.93333e-07	9.46508e-08
30	1.7403e-06	1.75884e-06	3.46525e-06			2.32333e-06	5.73362e-07		30	2.42574e-07	2.75054e-07	5.90595e-07			3.69667e-07	1.11052e-07
40	2.36615e-06	2.52586e-06	4.58492e-06			3.16e-06	7.11501e-07		40	2.42002e-07	3.37897e-07	7.13903e-07			4.31333e-07	1.44025e-07
50	3.07785e-06	3.40854e-06	5.81125e-06			4.1e-06	8.60291e-07		50	3.19792e-07	4.25293e-07	8.62538e-07			5.36e-07	1.66286e-07
60	3.92644e-06	4.57988e-06	7.23736e-06			5.25e-06	1.01254e-06		60	3.9288e-07	5.22752e-07	1.0412e-06			6.52e-07	1.97596e-07

## Sheet: Supplementary Fig. 5b
	WT		H122N		T123C		T123V		T123G		T123D		D230L		D230N
	Current (µA) at 60 mV, pH 8.0	Current (µA) at 60 mV, pH 5.5	Current (µA) at 60 mV, pH 8.0	Current (µA) at 60 mV, pH 5.5	Current (µA) at 60 mV, pH 8.0	Current (µA) at 60 mV, pH 5.5	Current (µA) at 60 mV, pH 8.0	Current (µA) at 60 mV, pH 5.5	Current (µA) at 60 mV, pH 8.0	Current (µA) at 60 mV, pH 5.5	Current (µA) at 60 mV, pH 8.0	Current (µA) at 60 mV, pH 5.5	Current (µA) at 60 mV, pH 8.0	Current (µA) at 60 mV, pH 5.5	Current (µA) at 60 mV, pH 8.0	Current (µA) at 60 mV, pH 5.5
cell 1	8.27	0.818	1.36	1.5	9.19	1.54	24.8	3.77	45.2	5.57	8.36	0.917	41.4	38.7	3.93	0.393
cell 2	12.4	1.33	3.05	4.04	7.21	2.33	5.51	0.799	55.2	19.8	6.15	0.757	15.3	14.9	4.58	0.523
cell 3	6.52	1.23	1.84	2.23	5.74	1.29	16.9	1.14	36.6	8.52	9.64	0.801	9.94	10.4	7.24	1.04
cell 4	11.6	0.633			3.55	0.887	21.1	1.16			8.86	1.05	10.3	10.3
cell 5					10.2	2.66					4.49	1.22	14.5	14.1
mean	9.698	1.003	2.083	2.59	7.178	1.741	17.08	1.717	45.67	11.3	7.5	0.949	18.29	17.68	5.25	0.652
sem	1.386	0.1657	0.5028	0.755	1.192	0.329	4.18	0.6892	5.374	4.336	0.95	0.08469	5.878	5.338	1.013	0.1976

## Sheet: Supplementary Fig. 5c
	Reversal potential (mV) in low [K+]ext
	WT	H122N	T123C	T123V	T123G	T123D	D230L	D230N
cell 1	-77.29	-79.79	-54.39	-21.41	-79.7	-49.95	-16.91	-6.667
cell 2	-87.22	-81.91	-58.66	-17.22	-65.05	-45.92	-23.09	-4.094
cell 3	-77.74	-72.27	-58.95	-23.46	-71.07	-45.95	-24.14	-1.442
cell 4	-78.68		-57.51	-27.7		-43.14	-15.35	-4.643
cell 5						-41.85	-34.67	-4.523
mean	-80.23	-77.99	-57.38	-22.45	-71.94	-45.36	-22.83	-4.274
sem	2.347	2.925	1.043	2.18	4.251	1.396	3.413	0.836

## Sheet: Supplementary Fig. 5d
	Reversal potential (mV) in high [K+]ext
	WT	H122N	T123C	T123V	T123G	T123D	D230L	D230N
cell 1	-7.932	-16.58	-6.967	-7.068	-2.575	-4.269	-15.03	-4.153
cell 2	-5.514	-7.81	-9.927	-6.92	-0.2271	2.418	-18.53	-2.397
cell 3	-7.085	-6.739	-5.934	-10.12	7.388	-2.038	-3.223	-3.199
cell 4	-5.989		-9.373	-9.313		-3.877	0.327
cell 5			-2.607			-10.47	-4.248
mean	-6.63	-10.38	-6.962	-8.355	1.529	-3.647	-8.141	-3.25
sem	0.5446	3.117	1.316	0.8036	3.007	2.078	3.65	0.5075
